# Supplementary material for: Meiotic Drive Impacts Expression and Evolution of X-Linked Genes in Stalk-Eyed Flies
Source: PLoS Genet. 2014 May 15;10(5):e1004362. doi: 10.1371/journal.pgen.1004362 (PMC4022487; doi:10.1371/journal.pgen.1004362)
Supplement: Table S1 — RT-PCR confirmation of drive-associated expression. (XLSX) [file pgen.1004362.s003.xlsx]

## Sheet: Sheet1
Table S1 - RT-PCR confirmation of RNAseq results
		RNAseq data			RT-PCR data (delta Ct relative to GAPDH)
		Expression (normalized read counts)			"No expr" - Ct value was > 32 or not detected for experimental gene
		XSR	XST	Log2(XST/XSR)	d1cDNA	d2cDNA	nd1cDNA	nd2cDNA	t-test P val	Log2(XST / XSR)	Result
comp159926	XSR	5160.5	456.4	-3.5	2.88	3.39	-1.095	-0.7	0.00633682	-4.0325	up in XSR
comp156518	XSR	2375.6	4247.9	-3.08	3.2	2.72	-6.66	-6.505	0.000697784	-9.5425	up in XSR
comp86252	XSR	36.6	70	-4.47	-2.855	-3.66	-6.015	-6.97	0.0353057	-3.235	up in XSR
comp157561	XST	419.2	4414.6	3.4	No expr	No expr	-3.09	-2.715	NA	NA	up in XST
comp150937	XST	116.9	2198	4.23	No expr	No expr	-3.19	-4.125	NA	NA	up in XST
comp153291	XST	40.7	443.4	3.45	No expr	No expr	-6.485	-5.49	NA	NA	up in XST
comp96000	XST	2.1	344.4	7.39	No expr	-5.66	-0.3	-0.395	NA	5.3125	up in XST
comp158940	XST	0	288.7	Inf	No expr	No expr	-1.39	-1.815	NA	NA	up in XST
comp135344	XST	2.1	88.7	5.43	No expr	No expr	-4.48	-2.745	NA	NA	up in XST
comp145185	XST	2.1	37.5	4.19	No expr	No expr	-5.045	-4.97	NA	NA	up in XST
comp153902	XST	3.1	27.7	3.17	No expr	No expr	-3.9	-5.285	NA	NA	up in XST
discarded genes
comp153001	XSR	249.3	10.6	-4.56	No expr	No expr	No expr	No expr	NA	NA	discard
comp159341	XSR	86	9.1	-3.23	No expr	No expr	No expr	No expr	NA	NA	discard
comp153685	XSR	29.9	2	-3.92	No expr	No expr	No expr	No expr	NA	NA	discard
comp158727	XST	1.5	191.1	6.95	No expr	No expr	No expr	No expr	NA	NA	discard
comp147734	XST	4.6	123.2	4.73	No expr	No expr	No expr	No expr	NA	NA	discard
comp156052	XST	2.6	42.8	4.06	No expr	No expr	No expr	No expr	NA	NA	discard
