# Supplementary material for: Meiotic Drive Impacts Expression and Evolution of X-Linked Genes in Stalk-Eyed Flies
Source: PLoS Genet. 2014 May 15;10(5):e1004362. doi: 10.1371/journal.pgen.1004362 (PMC4022487; doi:10.1371/journal.pgen.1004362)
Supplement: Table S2 — Logistic regression models of gene movement. (XLSX) [file pgen.1004362.s004.xlsx]

## Sheet: Sheet1
Table S2 - Logistic regression models of gene movement
Entire model
	4 Parameter model	6 parameter model	7 parameter model
- log likelihood	1750.21	1748.61	1746.18
ChiSquare	915.462	918.664	923.514
Prob > Chisq	< 0.0001	< 0.0001	< 0.0001
Rsquare (U)	0.2073	0.208	0.2091
AICc	3516.42	3525.21	3528.94
BIC	3514.28	3516.62	3514.55
			4 parameter model		6 parameter model		7 parameter model
Source	Nparm	DF	L-R ChiSquare	Prob>ChiSq	L-R ChiSquare	Prob>ChiSq	L-R ChiSquare	Prob>ChiSq
Linkage	1	1	240.461	<.0001	20.7165	<.0001	4.93669	0.0263
Drive-association	1	1	1.84378	0.1745	2.90121	0.0885	4.86852	0.0274
Tissue	1	1	546.042	<.0001	83.2955	<.0001	46.5179	<.0001
Linkage*Tissue	1	1	32.2777	<.0001	33.7487	<.0001	0.104141	0.7469
Drive-association*Linkage	1	1	-	-	1.46868	0.2256	3.33305	0.0679
Drive-association*Tissue	1	1	-	-	1.24474	0.2646	0.400945	0.5266
Linkage*Tissue*Drive-association	1	1	-	-	-	-	4.85015	0.0276
