# Supplementary material for: Meiotic Drive Impacts Expression and Evolution of X-Linked Genes in Stalk-Eyed Flies
Source: PLoS Genet. 2014 May 15;10(5):e1004362. doi: 10.1371/journal.pgen.1004362 (PMC4022487; doi:10.1371/journal.pgen.1004362)
Supplement: Table S3 — Generalized linear model of dN/dS. (XLSX) [file pgen.1004362.s005.xlsx]

## Sheet: Sheet1
Table S3 - Generalized Linear model of dN/dS
Entire model
	Full + pairwise	Full (no interactions)	3 factor	2 factor
- log likelihood	90.5272	87.2112	87.1536	85.1137
ChiSquare	181.054	174.422	174.307	170.227
Prob > Chisq	<.0001	<.0001	<.0001	<.0001
Goodness of Fit (Pearson)	15585	15575.1	15584.6	15546.7
AICc	-6267.13	-6272.53	-6274.41	-6272.34
BIC
			Full + pairwise		Full (no interactions)		3 factor		2 factor
Source	Nparm	DF	L-R ChiSquare	Prob>ChiSq	L-R ChiSquare	Prob>ChiSq	L-R ChiSquare	Prob>ChiSq	L-R ChiSquare	Prob>ChiSq
Expression	1	1	29.6833	<.0001	153.54	<.0001	154.949	<.0001	165.548	<.0001
Movement	1	1	6.3288	0.0119	7.89493	0.005	8.19568	0.0042	8.25846	0.0041
Drive association	1	1	0.177406	0.6736	4.14627	0.0417	4.07978	0.0434	-	-
Location	1	1	0.678133	0.4102	0.115291	0.7342	-	-	-	-
Drive association*Location	1	1	0.572925	0.4491	-	-	-	-	-	-
Drive association*Movement	1	1	1.8352	0.1755	-	-	-	-	-	-
Drive association*Expression	1	1	0.0067597	0.9345	-	-	-	-	-	-
Location*Movement	1	1	0.122243	0.7266	-	-	-	-	-	-
Location*Expression	1	1	2.82415	0.0929	-	-	-	-	-	-
Movement*Expression	1	1	0.600677	0.4383	-	-	-	-	-	-
