# Supplementary material for: Meiotic Drive Impacts Expression and Evolution of X-Linked Genes in Stalk-Eyed Flies
Source: PLoS Genet. 2014 May 15;10(5):e1004362. doi: 10.1371/journal.pgen.1004362 (PMC4022487; doi:10.1371/journal.pgen.1004362)
Supplement: Table S4 — Results of gene ontology analysis. (XLSX) [file pgen.1004362.s006.xlsx]

## Sheet: Sheet1
Table S4 - Genes with significant Gene Ontology terms
T. dalmanni gene	Drive or nondrive	T. dalmanni Linkage	Flybase Gene ID	D. melanogaster Chromosome	Gene Symbol	Gene Name	Sigificant GO terms
comp135731	XST	X	FBgn0000253	2R	Cam	Calmodulin	GO:0043169 cation binding, GO:0043167 ion binding, GO:0046872 metal ion binding
comp151520	XST	X	FBgn0000253	2R	Cam	Calmodulin	GO:0043169 cation binding, GO:0043167 ion binding, GO:0046872 metal ion binding
comp143907	XSR	X	FBgn0000253	2R	Cam	Calmodulin	GO:0043169 cation binding, GO:0043167 ion binding, GO:0046872 metal ion binding
comp157804	XST	X	FBgn0000307	2L	chif	chiffon	GO:0008270 zinc ion binding, GO:0043169 cation binding, GO:0043167 ion binding, GO:0046872 metal ion binding
comp158219	XSR	X	FBgn0001983	2L	wor	worniu	GO:0008270 zinc ion binding, GO:0043169 cation binding, GO:0043167 ion binding, GO:0046872 metal ion binding
comp148980	XST	A	FBgn0001991	2L	Ca-alpha1D	Ca[2+]-channel protein alpha[[1]] subunit D	GO:0043169 cation binding, GO:0043167 ion binding, GO:0046872 metal ion binding
comp151671	XST	A	FBgn0003719	3R	tld	tolloid	GO:0008270 zinc ion binding, GO:0043169 cation binding, GO:0043167 ion binding, GO:0046872 metal ion binding
comp163478	XSR	A	FBgn0013772	2R	Cyp6a8	Cytochrome P450-6a8	GO:0043169 cation binding, GO:0043167 ion binding, GO:0046872 metal ion binding
comp153077	XSR	X	FBgn0015024	X	CkIalpha	Casein kinase Ialpha	GO:0043169 cation binding, GO:0043167 ion binding, GO:0046872 metal ion binding
comp156565	XST	X	FBgn0023388	2L	Dap160	Dynamin associated protein 160	GO:0043169 cation binding, GO:0043167 ion binding, GO:0046872 metal ion binding
comp155115	XSR	X	FBgn0024291	2L	Sir2	Sir2	GO:0008270 zinc ion binding, GO:0043169 cation binding, GO:0043167 ion binding, GO:0046872 metal ion binding
comp156730	XST	X	FBgn0027611	2L	LM408	Lysosomal alpha-mannosidase	GO:0008270 zinc ion binding, GO:0043169 cation binding, GO:0043167 ion binding, GO:0046872 metal ion binding
comp157144	XSR	X	FBgn0028694	2L	Rpn11	Regulatory particle non-ATPase 11	GO:0008270 zinc ion binding, GO:0043169 cation binding, GO:0043167 ion binding, GO:0046872 metal ion binding
comp147760	XSR		FBgn0028878	2L	CG15269	-	GO:0008270 zinc ion binding, GO:0043169 cation binding, GO:0043167 ion binding, GO:0046872 metal ion binding
comp161315	XSR		FBgn0029778	X	RhoGAP5A	Rho GTPase activating protein at 5A	GO:0008270 zinc ion binding, GO:0043169 cation binding, GO:0043167 ion binding, GO:0046872 metal ion binding
comp157807	XST	X	FBgn0030009	X	CG15336	-	GO:0008270 zinc ion binding, GO:0043169 cation binding, GO:0043167 ion binding, GO:0046872 metal ion binding
comp150364	XST	A	FBgn0031606	2L	CG15439	-	GO:0008270 zinc ion binding, GO:0043169 cation binding, GO:0043167 ion binding, GO:0046872 metal ion binding
comp162571	XST	X	FBgn0031610	2L	CG15436	-	GO:0008270 zinc ion binding, GO:0043169 cation binding, GO:0043167 ion binding, GO:0046872 metal ion binding
comp155614	XST	X	FBgn0032253	2L	CG5322	-	GO:0008270 zinc ion binding, GO:0043169 cation binding, GO:0043167 ion binding, GO:0046872 metal ion binding
comp162098	XSR	X	FBgn0032730	2L	CG10431	-	GO:0008270 zinc ion binding, GO:0043169 cation binding, GO:0043167 ion binding, GO:0046872 metal ion binding
comp153204	XSR	A	FBgn0034580	2R	Cht8	Cht8	GO:0043169 cation binding, GO:0043167 ion binding,
comp160191	XSR	A	FBgn0035049	2R	Mmp1	Matrix metalloproteinase 1	GO:0008270 zinc ion binding, GO:0043169 cation binding, GO:0043167 ion binding, GO:0046872 metal ion binding
comp158575	XSR	A	FBgn0035900	3L	ZC3H3	ZC3H3	GO:0008270 zinc ion binding, GO:0043169 cation binding, GO:0043167 ion binding, GO:0046872 metal ion binding
comp157418	XSR	A	FBgn0038039	3R	CG5196	-	GO:0008270 zinc ion binding, GO:0043169 cation binding, GO:0043167 ion binding, GO:0046872 metal ion binding
comp158204	XSR	X	FBgn0038047	3R	CG5245	-	GO:0008270 zinc ion binding, GO:0043169 cation binding, GO:0043167 ion binding, GO:0046872 metal ion binding
comp151597	XST	A	FBgn0039486	3R	CG6074	-	GO:0008270 zinc ion binding, GO:0043169 cation binding, GO:0043167 ion binding, GO:0046872 metal ion binding
comp158920	XSR		FBgn0039498	3R	CG17991	-	GO:0008270 zinc ion binding, GO:0043169 cation binding, GO:0043167 ion binding, GO:0046872 metal ion binding
comp159317	XST	A	FBgn0039656	3R	CG11951	-	GO:0008270 zinc ion binding, GO:0043169 cation binding, GO:0043167 ion binding, GO:0046872 metal ion binding
comp147516	XSR		FBgn0039710	3R	dgt1	dim gamma-tubulin 1	GO:0043169 cation binding, GO:0043167 ion binding, GO:0046872 metal ion binding
comp161204	XSR	X	FBgn0039710	3R	dgt1	dim gamma-tubulin 1	GO:0043169 cation binding, GO:0043167 ion binding, GO:0046872 metal ion binding
comp152284	XSR	X	FBgn0040268	2L	Top3alpha	Topoisomerase 3alpha	GO:0008270 zinc ion binding, GO:0043169 cation binding, GO:0043167 ion binding, GO:0046872 metal ion binding
comp158727	XST	X	FBgn0041630	3L	Hexo1	Hexosaminidase 1	GO:0043169 cation binding, GO:0043167 ion binding,
comp156259	XST	A	FBgn0053144	2R	CG33144	-	GO:0008270 zinc ion binding, GO:0043169 cation binding, GO:0043167 ion binding, GO:0046872 metal ion binding
comp149894	XSR		FBgn0063670	3LHet	CG40228	-	GO:0008270 zinc ion binding, GO:0043169 cation binding, GO:0043167 ion binding, GO:0046872 metal ion binding
comp148777	XST		FBgn0063670	3LHet	CG40228	-	GO:0008270 zinc ion binding, GO:0043169 cation binding, GO:0043167 ion binding, GO:0046872 metal ion binding
comp149189	XSR	A	FBgn0086129	2R	snama	something that sticks like glue	GO:0008270 zinc ion binding, GO:0043169 cation binding, GO:0046872 metal ion binding
comp147611	XSR	X	FBgn0250903	2L	lmgA	lemming A	GO:0008270 zinc ion binding, GO:0043169 cation binding, GO:0043167 ion binding, GO:0046872 metal ion binding
