# Supplementary material for: Meiotic Drive Impacts Expression and Evolution of X-Linked Genes in Stalk-Eyed Flies
Source: PLoS Genet. 2014 May 15;10(5):e1004362. doi: 10.1371/journal.pgen.1004362 (PMC4022487; doi:10.1371/journal.pgen.1004362)
Supplement: Table S5 — Transcripts having Drosophila orthologs with relevant phenotypes. (XLSX) [file pgen.1004362.s007.xlsx]

## Sheet: Sheet1
Table S5 - Genes having Drosophila orthologs underlying relevant phenotypes
T. dalmanni gene	Up or down in XSR	Gene Symbol	Full gene name	D. melanogaster function	Citations (PMID, PMCID, or doi)
Genes involved in centrosome function, meiosis, mitosis, fertility, and apoptosis
comp154298	Up	CaBP1	calcium-binding protein 1	Apoptosis	22158613
comp147516	Up	dgt1	dim gamma-tubulin 1	Required for spindle formation in S2 cells	17412918
comp157249	Up	Dim1	Dim1	Reqired for mitotic assembly in S2 cells	10.1126/science.1141314
comp148365	Up	skpE	skpE	skp's are ubiquitin ligases, skpA is involved in centrosome function	12730292
comp121919	Up	skpF	skpF	skp's are ubiquitin ligases, skpA is involved in centrosome function	12730292
comp151991	Up	tj	traffic jam	Gonad morphogenesis, essential to both male and female fertility	14578908
comp115737	Up	Tom7	Translocase of outer membrane 7	Associated with sperm transfer defects	10.1098/rspb.2012.0153
comp135731, comp151520, comp135731	Down	Cam	Calmodulin	Ubiquitously expressed, many functions, including eye development, mitosis/centrosome duplication	17412918, 18786361
comp155165	Down	fs(1)N	female sterile (1) Nasrat	Female sterile, required for eggshell formation	PMC1202233
comp158441	Down	Grip75	Grip75	Essential for microtubule nucleation from the centrosome	11134079
comp158727	Down	Hexo1	Hexosaminidase 1	Testes expressed, involved in spermatogenesis	16733265
comp112433	Down	Prosalpha3	Proteasome alpha3 subunit	Involved in mitotic spindle function, male specific	19704789, 12421421
Genes involved in eye and brain development
comp148699, comp147722	Up	santa-maria	scavenger receptor acting in neural tissue and majority of rhodopsin is absent	Essential for eye development	17452532
comp150268	Up	TfIIA-S	Transcription-factor-IIA-S	Basal transcription factor, upregulated in eye development	8557194
comp148647	Up	Tsp29Fb	Tetraspanin 29Fb	Tetraspanins have various functions, involved in antennal functions in M. sexta and honeybees	11122467
comp158219	Up	wor	worniu	Required for brain development	15366015
comp135731, comp151520, comp135731	Up and Down	Cam	Calmodulin	Ubiquitously expressed, many functions, including eye development, mitosis/centrosome duplication	17412918, 18786361
comp162851	Down	Klar	Klarsicht	photoreceptor nuclear migration	7956836, 14617811
