# Supplementary material for: Meiotic Drive Impacts Expression and Evolution of X-Linked Genes in Stalk-Eyed Flies
Source: PLoS Genet. 2014 May 15;10(5):e1004362. doi: 10.1371/journal.pgen.1004362 (PMC4022487; doi:10.1371/journal.pgen.1004362)
Supplement: Table S6 — Transcriptome sequencing and assembly details. (XLSX) [file pgen.1004362.s008.xlsx]

## Sheet: Sheet1
Illumina sequencing of T. dalmanni RNA samples
Tissue	Reads (paired ends)	read length	Total basepairs
XSR testes	25167802	60	1510068120
XST testes	26358554	60	1581513240
Head	65294380	84	5484727920
Testes	35195664	100	3519566400
Female	38847542	100	3884754200
Male	38256455	100	3825645500
Ovaries	40884138	100	4088413800
Larva	38490470	100	3849047000
Total	308495005	100	30849500500
T. dalmanni transcriptome assembly
N50	1896
Mean contig size (nt)	918
Total contigs assembled	197451
Contigs >=10000nt	630
Contigs >=4000nt	7416
Contigs >=1000nt	45793
Trinity components ("genes")	114309
Components >=10000nt	106
Components >=4000nt	1787
Components >=1000nt	14461
