# Supplementary material for: Meiotic Drive Impacts Expression and Evolution of X-Linked Genes in Stalk-Eyed Flies
Source: PLoS Genet. 2014 May 15;10(5):e1004362. doi: 10.1371/journal.pgen.1004362 (PMC4022487; doi:10.1371/journal.pgen.1004362)
Supplement: Table S7 — Comparison of EdgeR and DESeq results. (XLSX) [file pgen.1004362.s009.xlsx]

## Sheet: Sheet1
Table S7 - Comparison to EdgeR
	EdgeR significance cutoffs
	FDR 0.001	FDR 0.01
Total significant genes	354	535
DESeq* and EdgeR overlap	314	400
EdgeR only	40	135
DESeq* only	199	113
** DESeq cutoff was FDR < 0.001
